# Supplementary material for: Loss of PALB2 predicts poor prognosis in acute myeloid leukemia and suggests novel therapeutic strategies targeting the DNA repair pathway
Source: Blood Cancer J. 2021 Jan 7;11(1):7. doi: 10.1038/s41408-020-00396-x (PMC7791026; doi:10.1038/s41408-020-00396-x)
Supplement: Supplementary file 3 — Supplemental Table 1 [file 41408_2020_396_MOESM3_ESM.xlsx]

## Sheet: Supplemental Table 1
SNP_ID	WES_ID	Karyotype	Age	Cytogenetic risk	Chromosome Region	Event	Length	Cytoband	Probe Median	Probes	Gene Symbols
Cyto95	1905_218	42,XY,-4,del(5)(q13q33),-7,-12,der(16),add(17)(p13),der(19)t(4;19)(q31;p13),-20,-21,-22,+mar	79.1	adverse	chr16:15805716-29580782	CN Loss	13775067	p13.11 - p11.2	-0.38748	11525	NDE1, MYH11, FOPNL, ABCC1, ABCC6, NOMO3, MIR3179-1, MIR3179-2, MIR3179-3, MIR3179-4, MIR3670-1, MIR3670-2, MIR3670-3, MIR3670-4, MIR3180-1, MIR3180-3, MIR3180-2, MIR6511A1, MIR6511A2, MIR6511A3, MIR6511A4, LOC100288162, MIR6770-1, MIR6770-2, MIR6770-3, PKD1P1, MIR6511A1, MIR6511A2, MIR6511A3, MIR6511A4, NPIPA7, NPIPA8, XYLT1, NPIPA7, NPIPA8, LOC100288162, MIR6511A1, MIR6511A2, MIR6511A3, MIR6511A…
Cyto118	213_216	42-48,XX,del(5)(q13q33),i(21)(q10),+der(21)i(21)(q10)x2	71	adverse	chr16:23618184-23626192	CN Loss	8009	p12.2	-0.314377	21	PALB2
Cyto124	2240_237	46,XY,inv(16)(p13q22)	55	favorable	chr16:23616621-23624877	CN Loss	8257	p12.2	-0.474578	15	PALB2
Cyto123	247bis_221	46,XY	62.5	intermediate	chr16:23618184-23631480	CN Loss	13297	p12.2	-0.387312	29	PALB2
Cyto93	2803_215bis	47,XY,del(5)(q11q33),der(8)t(5;8)(q33;q24),+der(8)t(5;8)(q33;q24)	73.9	adverse	chr16:23614984-23631480	CN Loss	16497	p12.2	-0.558577	34	PALB2
Cyto75	B2030D_B2030S	47,XX,+8,t(9;11)(p22;q23)	62	adverse	chr16:23618184-23626192	CN Loss	8009	p12.2	-0.334721	21	PALB2
174_SNP6.0	NA	NA	59.7	intermediate	chr16:0-26196107	CN Loss	26196108	p13.3 - p12.1	-0.48797	17907	DDX11L10, MIR6859-1, MIR6859-2, MIR6859-3, MIR6859-4, WASIR2, POLR3K, SNRNP25, RHBDF1, MPG, NPRL3, HBZ, HBM, HBA2, HBA1, HBQ1, LUC7L, FAM234A, RGS11, ARHGDIG, PDIA2, AXIN1, MRPL28, TMEM8A, LOC100134368, NME4, DECR2, RAB11FIP3, LINC00235, MIR5587, CAPN15, MIR3176, PRR35, NHLRC4, PIGQ, RAB40C, WFIKKN1, C16orf13, FAM195A, WDR90, RHOT2, RHBDL1, STUB1, JMJD8, WDR24, FBXL16, METRN, FAM173A, CCDC78, HAG…
Cyto134	NA	43-44,XX,-1,del(5)(q13q33),add(7)(q36),add(10)(q25),-17,-18,add(21)(q22)	73.3	adverse	chr16:23618184-23631480	CN Loss	13297	p12.2	-0.252474	29	PALB2
Cyto136	NA	45,XY,der(3),del(5)(q11q33),del(13)(q12q14),der(15),del(16)(q22q24),-17	46.6	adverse	chr16:23615237-23626192	CN Loss	10956	p12.2	-0.371802	24	PALB2
Cyto138	NA	45,XX,der(3),del(5)(q13q33),-6,add(6)(p25)	68.1	adverse	chr16:23618184-23626192	CN Loss	8009	p12.2	-0.330394	21	PALB2
Cyto151	NA	46,XY,del(5)(q13q33)	85.9	adverse	chr16:23614984-23626192	CN Loss	11209	p12.2	-0.389281	26	PALB2
GSM631115	NA	42,XX,add(4)(q24),del(5)(q13q35),-6,-7,-12,add(12)(p11),-16,add(16)(q12),-17,-19,-22,+mar1,+mar2,+mar3	62	adverse	chr16:0-35140221	CN Loss	35140222	p13.3 - p11.1	-0.313376	21521	DDX11L10, MIR6859-1, MIR6859-2, MIR6859-3, MIR6859-4, WASIR2, POLR3K, SNRNP25, RHBDF1, MPG, NPRL3, HBZ, HBM, HBA2, HBA1, HBQ1, LUC7L, FAM234A, RGS11, ARHGDIG, PDIA2, AXIN1, MRPL28, TMEM8A, LOC100134368, NME4, DECR2, RAB11FIP3, LINC00235, MIR5587, CAPN15, MIR3176, PRR35, NHLRC4, PIGQ, RAB40C, WFIKKN1, C16orf13, FAM195A, WDR90, RHOT2, RHBDL1, STUB1, JMJD8, WDR24, FBXL16, METRN, FAM173A, CCDC78, HAG…
