# Supplementary material for: Loss of PALB2 predicts poor prognosis in acute myeloid leukemia and suggests novel therapeutic strategies targeting the DNA repair pathway
Source: Blood Cancer J. 2021 Jan 7;11(1):7. doi: 10.1038/s41408-020-00396-x (PMC7791026; doi:10.1038/s41408-020-00396-x)
Supplement: Supplementary file 4 — Supplemental Table 2 [file 41408_2020_396_MOESM4_ESM.xlsx]

## Sheet: Supplemental Table 2
Region	Cytoband Location	Region Length	PALB2 loss (%)	PALB2 wild-type (%)	p-value	q-bound	Number of genes	Gene Symbols
chr8:39374945-39381896	p11.22	6951	66.6667	35.2941	0.035063	0.242641	1	ADAM3A
chr8:39384412-39386079	p11.22	1667	66.6667	34.3476	0.035063	0.242641	0
chr20:1554905-1575529	p13	20624	46.9498	16.1663	0.034661	0.239982	1	SIRPB1
chr5:85957037-151515428	q14.3 - q33.1	65558391	56.8802	15.4077	0.031655	0.228902	514	LOC100505878, MIR4280, LOC101929380, LOC55338, LOC644285, RASA1, CCNH, TMEM161B, TMEM161B-AS1, LOC102546226, LINC00461, MIR9-2, MEF2C, MEF2C-AS1, MIR3660, LINC01339, CETN3, LOC731157, MBLAC2, POLR3G, LYSMD3, ADGRV1, LUCAT1, ARRDC3, ARRDC3-AS1, NR2F1-AS1, NR2F1, MIR548AO, MIR2277, POU5F2, FAM172A, KIAA0825, SLF1, MCTP1, FAM81B, TTC37, ARSK, GPR150, RFESD, SPATA9, RHOBTB3, GLRX, LINC01554, ELL2, MI…
chr10:47057570-47061065	q11.22	3495	75	38.0219	0.031405	0.228902	0
chr3:48899510-48932094	p21.31	32584	53.3848	17.7483	0.029543	0.225648	1	SLC25A20
chr8:39228413-39362255	p11.22	133842	74.2395	37.2996	0.027958	0.215377	2	ADAM5, ADAM3A
chr15:76891782-76895556	q24.3	3774	41.6667	14.1956	0.026399	0.206519	1	SCAPER
chr2:61647138-61721424	p15	74286	48.3483	13.4311	0.02375	0.187807	2	USP34, XPO1
chr6:53931075-53933608	p12.1	2533	41.6667	14.0211	0.023491	0.185969	1	MLIP
chr6:62089171-62241079	q11.1	151908	50.5983	12.1602	0.02081	0.177663	0
chr7:55270947-55276121	p11.2	5174	50	19.0045	0.019344	0.17082	1	EGFR
chr17:43572187-43651118	q21.31	78931	41.6667	12.2274	0.018349	0.162297	1	LRRC37A4P
chr7:44814952-44870208	p13	55256	53.5664	13.6914	0.018349	0.162297	2	PPIA, H2AFV
chr11:495321-525387	p15.5	30066	33.3333	8.1448	0.017975	0.15934	1	RNH1
chr11:535004-549960	p15.5	14956	33.3333	8.1448	0.017975	0.15934	2	HRAS, LRRC56
chr11:650377-677661	p15.5	27284	41.5598	6.99823	0.017975	0.15934	1	DEAF1
chr12:10581929-10595846	p13.2	13917	33.3333	8.1448	0.017975	0.15934	2	KLRC2, KLRC1
chr12:11192491-11210770	p13.2	18279	33.3333	7.28913	0.017975	0.15934	3	PRH1-PRR4, PRH1, PRH1-TAS2R14
chr12:11212813-11222532	p13.2	9719	41.3666	9.14056	0.017975	0.15934	4	PRH1-PRR4, PRH1, PRH1-TAS2R14, TAS2R46
chr15:76879983-76891376	q24.3	11393	33.3333	7.95368	0.017975	0.15934	1	SCAPER
chr16:1018486-1135689	p13.3	117203	34.937	3.8875	0.017975	0.15934	4	LMF1, SOX8, SSTR5-AS1, SSTR5
chr16:88970018-88983580	q24.3	13562	33.3333	7.98248	0.017975	0.15934	1	CBFA2T3
chr17:29103336-29148717	q11.2	45381	33.3333	8.1448	0.017975	0.15934	1	CRLF3
chr17:29494973-29505833	q11.2	10860	35.5065	7.90559	0.017975	0.15934	1	NF1
chr17:30016458-30327164	q11.2	310706	33.841	7.5353	0.017975	0.15934	3	COPRS, UTP6, SUZ12
chr17:5943056-6152895	p13.2	209839	38.9534	8.45827	0.017975	0.15934	1	WSCD1
chr17:6914397-7424988	p13.1	510591	34.9536	8.157	0.017975	0.15934	43	ALOX12-AS1, RNASEK, RNASEK-C17orf49, C17orf49, MIR195, MIR497HG, MIR497, BCL6B, SLC16A13, SLC16A11, CLEC10A, ASGR2, ASGR1, DLG4, ACADVL, MIR324, DVL2, PHF23, GABARAP, CTDNEP1, ELP5, CLDN7, SLC2A4, YBX2, EIF5A, GPS2, NEURL4, ACAP1, KCTD11, TMEM95, TNK1, PLSCR3, TMEM256-PLSCR3, TMEM256, NLGN2, SPEM1, C17orf74, TMEM102, FGF11, CHRNB1, ZBTB4, SLC35G6, POLR2A
chr17:7435373-7573861	p13.1	138488	40.2623	8.51322	0.017975	0.15934	17	TNFSF12, TNFSF12-TNFSF13, TNFSF13, SENP3, SENP3-EIF4A1, SNORA48, EIF4A1, SNORD10, SNORA67, CD68, MPDU1, SOX15, FXR2, SHBG, SAT2, ATP1B2, TP53
chr17:7574792-7583898	p13.1	9106	33.3333	8.1448	0.017975	0.15934	1	TP53
chr19:24459153-24461344	p11	2191	33.3333	8.1448	0.017975	0.15934	0
chr5:84245648-84317085	q14.3	71437	33.3333	8.1448	0.017975	0.15934	0
chr5:84434315-85117273	q14.3	682958	33.3333	7.70956	0.017975	0.15934	0
chr6:103736529-103762753	q16.3	26224	33.3333	7.97318	0.017975	0.15934	0
chr6:253624-255812	p25.3	2188	33.3333	7.37217	0.017975	0.15934	0
chr6:78962272-78965977	q14.1	3705	33.3333	3.7236	0.017975	0.15934	0
chr6:79037215-79038415	q14.1	1200	33.3333	8.1448	0.017975	0.15934	0
chrX:119703573-119713997	q24	10424	33.3333	7.25601	0.017975	0.15934	1	CUL4B
chr5:151519311-160412280	q33.1 - q34	8892969	54.0354	15.9367	0.01738	0.15934	61	CTB-12O2.1, NMUR2, LINC01470, GRIA1, FAM114A2, MFAP3, GALNT10, MIR1294, SAP30L-AS1, SAP30L, HAND1, MIR3141, MIR1303, LARP1, MIR378H, FAXDC2, CNOT8, GEMIN5, MRPL22, KIF4B, SGCD, PPP1R2P3, TIMD4, HAVCR1, HAVCR2, MED7, FAM71B, ITK, CYFIP2, FNDC9, NIPAL4, ADAM19, SOX30, C5orf52, THG1L, LSM11, CLINT1, LOC101927697, EBF1, LOC101927740, RNF145, LOC105377682, UBLCP1, IL12B, LOC285626, LOC285627, LOC10192…
chr5:180375094-180417636	q35.3	42542	50	18.1625	0.01738	0.15934	2	BTNL8, BTNL3
chr22:51101562-51107022	q13.33	5460	48.112	12.0844	0.016099	0.14879	0
chr7:73647705-73682299	q11.23	34594	49.6114	12.6493	0.016099	0.14879	1	RFC2
chr12:11256570-11271349	p13.2	14779	33.4833	7.57471	0.015147	0.141598	3	PRH1-PRR4, PRH1, PRH1-TAS2R14
chr12:33298244-33300592	p11.21 - p11.1	2348	33.3333	7.69231	0.015147	0.141598	0
chr16:89818949-89873689	q24.3	54740	34.2787	6.94567	0.015147	0.141598	1	FANCA
chr17:28809284-29005176	q11.2	195892	33.3333	6.73899	0.015147	0.141598	4	GOSR1, TBC1D29, LRRC37BP1, SH3GL1P2
chr17:29349579-29376208	q11.2	26629	33.3333	7.67467	0.015147	0.141598	0
chr6:62241293-62244808	q11.1	3515	33.3333	4.15079	0.015147	0.141598	0
chr16:55798710-55822622	q12.2	23912	41.6667	11.4832	0.014049	0.132539	1	CES1P1
chr5:160837257-160993631	q34	156374	41.6667	11.8631	0.014049	0.132539	1	GABRB2
chr7:43754502-43763129	p13	8627	41.6667	12.1722	0.014049	0.132539	1	COA1
chr7:92129934-92139654	q21.2	9720	41.6667	12.1855	0.014049	0.132539	1	PEX1
chr12:874692-875800	p13.33	1108	33.3333	7.23982	0.012628	0.131702	1	WNK1
chr17:29212171-29291005	q11.2	78834	41.4233	7.94386	0.012628	0.131702	3	ATAD5, TEFM, ADAP2
chr17:29596829-29640073	q11.2	43244	33.3333	7.23982	0.012628	0.131702	3	NF1, OMG, EVI2B
chr17:36242793-36407556	q12	164763	49.5759	7.0539	0.012628	0.131702	22	YWHAEP7, TBC1D3C, TBC1D3F, TBC1D3L, TBC1D3G, TBC1D3I, TBC1D3K, LOC101060389, TBC1D3E, TBC1D3H, TBC1D3, TBC1D3, TBC1D3H, TBC1D3E, TBC1D3G, TBC1D3I, TBC1D3K, LOC101060389, TBC1D3F, TBC1D3L, TBC1D3C, LOC440434
chr20:35623573-35665580	q11.23	42007	33.3333	6.86575	0.012628	0.131702	1	RBL1
chr5:79943048-79962689	q14.1	19641	33.3333	7.23982	0.012628	0.131702	3	DHFR, MTRNR2L2, MSH3
chr5:162943490-162999995	q34	56505	41.6667	11.5559	0.012191	0.131702	1	MAT2B
chr5:163263166-163324539	q34	61373	41.6667	11.5699	0.012191	0.131702	0
chr5:163425054-163583732	q34	158678	41.6667	11.7158	0.012191	0.131702	0
chr5:164433064-164508385	q34	75321	41.6667	11.1916	0.010515	0.115846	0
chrX:115135704-115153407	q23	17703	41.6667	11.2107	0.010515	0.115846	0
chr16:32559444-32888581	p11.2	329137	33.3333	4.76457	0.010404	0.115266	3	TP53TG3, TP53TG3B, TP53TG3C
chr16:733940-998371	p13.3	264431	33.3333	2.84869	0.010404	0.115266	16	JMJD8, WDR24, FBXL16, METRN, FAM173A, CCDC78, HAGHL, NARFL, MSLN, MIR662, RPUSD1, CHTF18, GNG13, PRR25, LMF1, LMF1-AS1
chr17:10446594-10455697	p13.1	9103	33.3333	6.78733	0.010404	0.115266	2	MYHAS, MYH2
chr17:11350284-11489508	p12	139224	33.3333	6.78342	0.010404	0.115266	1	SHISA6
chr17:11820447-11899340	p12	78893	33.3333	6.78733	0.010404	0.115266	2	DNAH9, ZNF18
chr17:11939338-11976745	p12	37407	33.3333	6.78733	0.010404	0.115266	1	MAP2K4
chr17:12022327-12044230	p12	21903	33.3333	6.78733	0.010404	0.115266	1	MAP2K4
chr17:29703924-29723511	q11.2	19587	33.3333	6.78733	0.010404	0.115266	2	NF1, RAB11FIP4
chr19:1102075-1344193	p13.3	242118	40.5481	5.80754	0.010404	0.115266	10	GPX4, SBNO2, STK11, CBARP, ATP5D, MIDN, CIRBP-AS1, CIRBP, C19orf24, EFNA2
chr11:5783858-5784971	p15.4	1113	41.6667	10.8597	0.00901	0.105416	0
chr12:869237-873583	p13.33	4346	41.6667	10.85	0.00901	0.105416	1	WNK1
chr16:46540901-46555542	q11.2	14641	37.9892	5.01375	0.008458	0.099672	1	ANKRD26P1
chr4:122282221-122288735	q27	6514	33.3333	5.17285	0.008458	0.099672	1	QRFPR
chrX:7124576-7126002	p22.31	1426	33.3333	6.33484	0.008458	0.099672	0
chr12:11238125-11251783	p13.2	13658	41.6667	10.2318	0.007667	0.09081	4	PRH1-PRR4, PRH1, PRH1-TAS2R14, TAS2R43
chr17:17114577-17117061	p11.2	2484	33.3333	5.67196	0.006774	0.088626	1	FLCN
chr17:30485512-30494720	q11.2	9208	33.3333	5.88235	0.006774	0.088626	1	RHOT1
chr3:51475330-51574345	p21.2	99015	33.3333	5.53451	0.006774	0.088626	1	VPRBP
chr13:28629694-28639571	q12.2	9877	48.2198	8.47913	0.006475	0.088268	1	FLT3
chrX:41773388-41775617	p11.4	2229	49.5028	9.95475	0.006475	0.088268	1	CASK
chr17:1489965-1512723	p13.3	22758	48.7605	10.0735	0.005423	0.075324	1	SLC43A2
chr17:1536569-1689366	p13.3	152797	59.5336	9.34653	0.005423	0.075324	10	SCARF1, RILP, PRPF8, TLCD2, MIR22HG, MIR22, WDR81, SERPINF2, SERPINF1, SMYD4
chr17:1703774-1725746	p13.3	21972	41.6667	9.42269	0.005423	0.075324	1	SMYD4
chr16:14929704-15092868	p13.11	163164	33.3333	1.11342	0.005333	0.074408	22	NOMO1, MIR3179-1, MIR3179-2, MIR3179-3, MIR3179-4, MIR3670-1, MIR3670-2, MIR3670-3, MIR3670-4, MIR3180-1, MIR3180-3, MIR3180-2, MIR6511A1, MIR6511A2, MIR6511A3, MIR6511A4, LOC100288162, MIR6770-1, MIR6770-2, MIR6770-3, NPIPA1, PDXDC1
chr17:28034879-28501279	q11.2	466400	33.3333	5.10989	0.005333	0.074408	5	SSH2, EFCAB5, MIR3184, MIR423, NSRP1
chr17:28524477-28526971	q11.2	2494	33.3333	5.42986	0.005333	0.074408	1	SLC6A4
chr17:59972522-60016667	q23.2	44145	33.3333	4.99629	0.005333	0.074408	1	INTS2
chr17:5461673-5678711	p13.2	217038	41.6667	8.7591	0.004503	0.067868	2	NLRP1, LOC339166
chr17:981451-1036794	p13.3	55343	56.2013	10.1297	0.004503	0.067868	1	ABR
chr3:37979939-37987446	p22.2	7507	49.5238	12.133	0.004503	0.067868	1	CTDSPL
chr1:31372937-31406144	p35.2	33207	33.3333	4.97595	0.004118	0.063713	2	SDC3, PUM1
chr12:115065014-115080969	q24.21	15955	33.3333	4.54213	0.004118	0.063713	0
chr12:133333086-133361948	q24.33	28862	33.3333	4.97738	0.004118	0.063713	2	ANKLE2, GOLGA3
chr12:38054100-38279938	q11 - q12	225838	33.3333	3.71609	0.004118	0.063713	0
chr17:40498243-40569152	q21.2	70909	35.4855	3.90835	0.004118	0.063713	2	STAT3, PTRF
chr17:41173483-41239393	q21.31	65910	37.3616	4.57158	0.004118	0.063713	3	VAT1, RND2, BRCA1
chr19:1438861-1728411	p13.3	289550	33.3333	4.45082	0.004118	0.063713	11	RPS15, APC2, C19orf25, PCSK4, REEP6, ADAMTSL5, PLK5, MEX3D, MBD3, UQCR11, TCF3
chr2:61727455-61728891	p15	1436	33.3333	4.97738	0.004118	0.063713	1	XPO1
chr22:24195857-24201253	q11.23	5396	33.3333	4.97738	0.004118	0.063713	1	SLC2A11
chr8:72215310-72217687	q13.3	2377	33.3333	4.54259	0.004118	0.063713	1	EYA1
chr17:6445505-6819014	p13.2 - p13.1	373509	41.6667	8.51928	0.003702	0.058506	13	PITPNM3, KIAA0753, TXNDC17, MED31, C17orf100, MIR4520-1, MIR4520-2, ALOX15P1, SLC13A5, XAF1, FBXO39, TEKT1, ALOX12P2
chr7:44594188-44598314	p13	4126	50	12.9217	0.003584	0.05794	0
chr11:16328770-16338503	p15.1	9733	33.3333	4.52489	0.003109	0.054005	1	SOX6
chr12:34727185-34756673	p11.1	29488	33.3333	4.44015	0.003109	0.054005	0
chr17:27644559-27660538	q11.2	15979	33.3333	4.52489	0.003109	0.054005	0
chr17:45281142-45370262	q21.32	89120	33.3333	3.69705	0.003109	0.054005	2	MYL4, ITGB3
chr17:57316977-57354496	q22	37519	33.3333	4.12304	0.003109	0.054005	1	GDPD1
chrX:122310407-122312002	q25	1595	33.3333	4.46786	0.003109	0.054005	0
chr10:74781214-74797541	q22.1	16327	40.0604	5.1525	0.002286	0.048635	1	P4HA1
chr16:27405778-27409112	p12.1	3334	33.3333	4.0724	0.002286	0.048635	0
chr16:50015262-50045971	q12.1	30709	33.3333	4.01658	0.002286	0.048635	0
chr17:35680298-35848844	q12	168546	33.5128	3.69576	0.002286	0.048635	3	ACACA, C17orf78, TADA2A
chr17:39845951-39987452	q21.2	141501	33.3333	4.05342	0.002286	0.048635	7	EIF1, GAST, HAP1, JUP, P3H4, FKBP10, NT5C3B
chr22:46564448-46576495	q13.31	12047	33.3333	3.38182	0.002286	0.048635	1	PPARA
chr3:196507539-196514894	q29	7355	33.3333	3.74098	0.002286	0.048635	1	PAK2
chr12:25402138-25406882	p12.1	4744	33.3333	3.61991	0.001629	0.040201	1	KRAS
chr15:50901866-50940187	q21.2	38321	41.758	4.19005	0.001629	0.040201	1	TRPM7
chr16:75451531-75639949	q23.1	188418	33.3333	2.13802	0.001629	0.040201	7	CFDP1, TMEM170A, CHST6, CHST5, TMEM231, GABARAPL2, ADAT1
chr16:95970-126342	p13.3	30372	33.3333	2.09144	0.001629	0.040201	3	POLR3K, SNRNP25, RHBDF1
chr17:42723075-42805785	q21.31	82710	33.3333	3.61205	0.001629	0.040201	4	LINC01180, MEIOC, CCDC43, DBF4B
chr17:45375786-45412833	q21.32	37047	33.3333	3.61991	0.001629	0.040201	3	ITGB3, THCAT158, EFCAB13
chr17:57191903-57214620	q22	22717	33.3333	3.40875	0.001629	0.040201	1	SKA2
chr17:80595286-80652903	q25.3	57617	35.8576	3.20088	0.001629	0.040201	3	WDR45B, MIR4525, RAB40B
chr4:161877009-161884754	q32.2	7745	33.3333	2.98572	0.001629	0.040201	0
chr6:72864139-72871861	q13	7722	33.3333	3.61991	0.001629	0.040201	1	RIMS1
chr8:8726839-8729612	p23.1	2773	33.3333	3.55953	0.001629	0.040201	1	MFHAS1
chrX:122898155-122900751	q25	2596	41.6667	6.66183	0.001506	0.038618	0
chrX:153960395-153963495	q28	3100	41.6667	6.74208	0.001506	0.038618	1	GAB3
chr1:1239741-1306097	p36.33	66356	33.3333	2.8236	0.001118	0.030129	9	ACAP3, PUSL1, MIR6727, CPSF3L, CPTP, TAS1R3, MIR6808, DVL1, MXRA8
chr16:3811310-3831179	p13.3	19869	48.0107	3.87969	0.001118	0.030129	1	CREBBP
chr16:71766939-71873598	q22.2	106659	33.3333	2.47676	0.001118	0.030129	2	SNORD71, AP1G1
chr16:74506947-74746727	q23.1	239780	33.3333	2.84266	0.001118	0.030129	3	GLG1, RFWD3, MLKL
chr17:73118019-73262133	q25.1	144114	40.1392	3.00569	0.001118	0.030129	7	ARMC7, NT5C, HN1, SUMO2, NUP85, GGA3, MRPS7
chr19:7243503-7261204	p13.2	17701	33.3333	3.08478	0.001118	0.030129	1	INSR
chr6:355974-373593	p25.3	17619	33.3333	2.83066	0.001118	0.030129	0
chr1:169216530-169248638	q24.2	32108	39.3518	4.66824	0.000878	0.029605	1	NME7
chr16:351715-384984	p13.3	33269	33.3333	2.00136	0.000732	0.029605	1	AXIN1
chr16:69989171-70232588	q22.1	243417	39.873	4.18371	0.000732	0.029605	7	CLEC18A, PDXDC2P, MIR1972-1, MIR1972-2, PDPR, LOC400541, CLEC18C
chr16:74345843-74471933	q23.1	126090	41.5546	2.77843	0.000732	0.029605	3	LOC283922, NPIPB15, CLEC18B
chr17:39225230-39235421	q21.2	10191	33.3333	2.71493	0.000732	0.029605	0
chr17:74251848-74299218	q25.1	47370	33.3333	2.71493	0.000732	0.029605	2	UBALD2, QRICH2
chr17:79380467-79510977	q25.3	130510	35.5897	2.30289	0.000732	0.029605	5	BAHCC1, MIR3186, ACTG1, FSCN2, FAAP100
chr22:23575192-23579423	q11.23	4231	41.6667	5.01898	0.000652	0.029328	1	BCR
chr10:119347473-119352748	q26.11	5275	33.3333	2.26244	0.000452	0.024571	0
chr16:159916-272919	p13.3	113003	43.4004	2.91167	0.000452	0.024571	7	NPRL3, HBZ, HBM, HBA2, HBA1, HBQ1, LUC7L
chr16:74804858-74989091	q23.1	184233	33.3333	2.26244	0.000452	0.024571	2	FA2H, WDR59
chr16:19941629-19968380	p12.3	26751	41.6667	3.86659	0.000334	0.024325	0
chr1:235518429-235543506	q42.3	25077	47.3984	1.61912	0.000258	0.023995	1	TBCE
chr12:51476541-51507653	q13.12 - q13.13	31112	33.3333	1.80995	0.000258	0.023995	2	CSRNP2, TFCP2
chr16:11841191-11928714	p13.13	87523	40.3269	1.79406	0.000258	0.023995	3	ZC3H7A, BCAR4, RSL1D1
chr16:1320897-1513485	p13.3	192588	33.3333	1.3626	0.000258	0.023995	8	UBE2I, BAIAP3, TSR3, GNPTG, UNKL, C16orf91, CCDC154, CLCN7
chr16:15756898-15768463	p13.11	11565	33.3333	1.33305	0.000258	0.023995	1	NDE1
chr16:1818092-1858329	p13.3	40237	33.3333	1.73113	0.000258	0.023995	7	MAPK8IP3, NME3, MRPS34, EME2, SPSB3, NUBP2, IGFALS
chr16:2250195-2409046	p13.3	158851	39.5631	1.1385	0.000258	0.023995	13	MLST8, BRICD5, PGP, E4F1, DNASE1L2, ECI1, RNPS1, MIR3677, LOC106660606, MIR940, MIR4717, ABCA3, ABCA17P
chr17:62185833-62215828	q23.3	29995	33.3333	1.80995	0.000258	0.023995	1	ERN1
chr17:76848427-76867748	q25.3	19321	33.3333	1.80995	0.000258	0.023995	1	TIMP2
chr17:79581702-79676198	q25.3	94496	37.7414	2.47482	0.000258	0.023995	9	NPLOC4, TSPAN10, PDE6G, OXLD1, CCDC137, ARL16, HGS, MIR6786, MRPL12
chr19:2519748-2652255	p13.3	132507	40.4557	2.09899	0.000258	0.023995	2	GNG7, MIR7850
chr19:4746423-4912900	p13.3	166477	41.5935	1.69718	0.000258	0.023995	7	MIR7-3, MIR7-3HG, FEM1A, TICAM1, PLIN3, ARRDC5, UHRF1
chr2:61604563-61608533	p15	3970	33.3333	1.79252	0.000258	0.023995	1	USP34
chr20:32831967-32872309	q11.22	40342	33.3333	1.23218	0.000258	0.023995	2	ASIP, AHCY
chr22:50928886-50948200	q13.33	19314	33.3333	1.80995	0.000258	0.023995	2	LMF2, NCAPH2
chr16:15892185-16054769	p13.11	162584	34.0491	0.669468	0.000133	0.01754	3	MYH11, FOPNL, ABCC1
chr16:1627258-1679992	p13.3	52734	33.3333	1.19438	0.000133	0.01754	2	IFT140, CRAMP1
chr16:28664365-28973116	p11.2	308751	38.0417	1.79812	0.000133	0.01754	16	NPIPB8, EIF3C, EIF3CL, MIR6862-1, MIR6862-2, NPIPB9, ATXN2L, MIR4721, TUFM, SH2B1, ATP2A1-AS1, ATP2A1, RABEP2, CD19, MIR4517, NFATC2IP
chr16:6153596-6161518	p13.3	7922	33.3333	1.2073	0.000133	0.01754	1	RBFOX1
chr16:6508312-6512711	p13.3	4399	33.3333	1.34132	0.000133	0.01754	1	RBFOX1
chr17:78172975-78212313	q25.3	39338	33.3333	1.35747	0.000133	0.01754	3	CARD14, SGSH, SLC26A11
chr1:212927026-212928161	q32.3	1135	25	0	0.000106	0.01754	1	NSL1
chr12:40032021-40034818	q12	2797	25	0	0.000106	0.01754	1	C12orf40
chr12:53743015-53750262	q13.13	7247	25	0	0.000106	0.01754	0
chr16:15449222-15545073	p13.11	95851	25	0	0.000106	0.01754	3	NPIPA5, MPV17L, C16orf45
chr16:15546989-15692632	p13.11	145643	25.5615	0.030015	0.000106	0.01754	2	C16orf45, KIAA0430
chr16:15729802-15753015	p13.11	23213	25	0	0.000106	0.01754	3	KIAA0430, MIR484, NDE1
chr16:15805716-15810164	p13.11	4448	25	0	0.000106	0.01754	2	NDE1, MYH11
chr16:15828348-15886540	p13.11	58192	25	0	0.000106	0.01754	1	MYH11
chr16:16158496-16290800	p13.11	132304	25	0	0.000106	0.01754	2	ABCC1, ABCC6
chr16:16294738-16330456	p13.11	35718	25	0	0.000106	0.01754	2	ABCC6, NOMO3
chr16:16388221-16927670	p13.11 - p12.3	539449	25	0	0.000106	0.01754	27	NOMO3, MIR3179-1, MIR3179-2, MIR3179-3, MIR3179-4, MIR3670-1, MIR3670-2, MIR3670-3, MIR3670-4, MIR3180-1, MIR3180-3, MIR3180-2, MIR6511A1, MIR6511A2, MIR6511A3, MIR6511A4, LOC100288162, MIR6770-1, MIR6770-2, MIR6770-3, PKD1P1, MIR6511A1, MIR6511A2, MIR6511A3, MIR6511A4, NPIPA7, NPIPA8
chr16:16945191-17989891	p12.3	1044700	25.6239	0	0.000106	0.01754	1	XYLT1
chr16:18033478-18922696	p12.3	889218	25	0	0.000106	0.01754	26	NPIPA7, NPIPA8, LOC100288162, MIR6511A1, MIR6511A2, MIR6511A3, MIR6511A4, MIR6770-1, MIR6770-2, MIR6770-3, MIR3180-2, MIR3180-1, MIR3180-3, MIR3670-1, MIR3670-2, MIR3670-3, MIR3670-4, MIR3179-1, MIR3179-2, MIR3179-3, MIR3179-4, NOMO2, ABCC6P1, RPS15A, ARL6IP1, SMG1
chr16:19088825-19941270	p12.3	852445	25	0	0.000106	0.01754	11	COQ7, ITPRIPL2, SYT17, CLEC19A, TMC5, GDE1, CCP110, C16orf62, KNOP1, IQCK, GPRC5B
chr16:19990868-21143964	p12.3	1153096	25	0	0.000106	0.01754	15	GPR139, GP2, UMOD, PDILT, ACSM5, ACSM2A, ACSM2B, ACSM1, THUMPD1, ACSM3, ERI2, LOC81691, DCUN1D3, LYRM1, DNAH3
chr16:21289638-21635609	p12.2	345971	25	0	0.000106	0.01754	11	CRYM, CRYM-AS1, SNX29P1, NPIPB3, LOC100190986, SMG1P3, MIR3680-1, MIR3680-2, SLC7A5P2, LOC101927814, METTL9
chr16:22147756-22653749	p12.2	505993	25	0	0.000106	0.01754	8	VWA3A, EEF2K, POLR3E, CDR2, RRN3P3, SMG1P1, NPIPB5, LOC653786
chr16:22838028-23982940	p12.2	1144912	26.6542	0	0.000106	0.01754	15	HS3ST2, USP31, SCNN1G, SCNN1B, COG7, GGA2, EARS2, UBFD1, NDUFAB1, PALB2, DCTN5, PLK1, ERN2, CHP2, PRKCB
chr16:24013876-24840938	p12.2 - p12.1	827062	27.8203	0.050509	0.000106	0.01754	5	PRKCB, CACNG3, RBBP6, LINC01567, TNRC6A
chr16:24911023-26095068	p12.1	1184045	25	0	0.000106	0.01754	9	SLC5A11, ARHGAP17, LOC554206, LCMT1-AS1, LCMT1-AS2, LCMT1, AQP8, ZKSCAN2, HS3ST4
chr16:26116321-26196107	p12.1	79786	25	0	0.000106	0.01754	1	HS3ST4
chr16:11665085-11708181	p13.13	43096	33.3333	0.904977	5.86e-05	0.013341	1	LITAF
chr16:4128599-4239957	p13.3	111358	33.3333	0.532114	5.86e-05	0.013341	2	ADCY9, SRL
chr4:151265888-151316476	q31.3	50588	33.3333	0.904977	5.86e-05	0.013341	1	LRBA
chr4:153272910-153287414	q31.3	14504	33.3333	0.904977	5.86e-05	0.013341	1	FBXW7
chr4:164636556-164662177	q32.3	25621	33.3333	0.904977	5.86e-05	0.013341	1	MARCHF1
chr4:104613526-104623894	q24	10368	33.3333	0.452489	2.01e-05	0.007066	1	TACR3
chr4:140007218-140011689	q31.1	4471	33.3333	0.452489	2.01e-05	0.007066	1	ELF2
