# Supplementary material for: Loss of PALB2 predicts poor prognosis in acute myeloid leukemia and suggests novel therapeutic strategies targeting the DNA repair pathway
Source: Blood Cancer J. 2021 Jan 7;11(1):7. doi: 10.1038/s41408-020-00396-x (PMC7791026; doi:10.1038/s41408-020-00396-x)
Supplement: Supplementary file 5 — Supplemental Table 3 [file 41408_2020_396_MOESM5_ESM.xlsx]

## Sheet: Supplemental Table 3
Source	Term	Superpathway	p-val	adj p-val	Genes
GO-BP	calcium-dependent cell-cell adhesion via plasma membrane cell adhesion molecules (GO:0016339)	Cell adhesion/communication	0	0	PCDHGB4;PCDHGC3;PCDHB14;PCDHB13;PCDHB11;PCDHB10;PCDHB2;PCDHB16;PCDHB6;PCDHB5;PCDHB4;PCDHB3;PCDHB9
GO-BP	cell-cell adhesion via plasma-membrane adhesion molecules (GO:0098742)	Cell adhesion/communication	0.0001	0.0566	PCDHGB4;PCDHGC3;PCDHB14;UMOD;PCDHB13;PCDHB11;PCDHB10;PCDHB2;CLDN7;PCDHB16;PCDHB6;PCDHB5;FAT2;PCDHB4;PCDHB3;PCDHB9;SCARF1;PCDHA7
GO-BP	amino-acid betaine transport (GO:0015838)	Metabolism	0.0001	0.0625	SLC22A4;SLC22A5;SLC25A2;SLC25A20
GO-BP	carnitine transport (GO:0015879)	Metabolism	0.0001	0.0682	SLC22A4;SLC22A5;SLC25A2;SLC25A20
GO-BP	necroptotic process (GO:0070266)	Cell death	0.0003	0.1046	TICAM2;MLKL;TRPM7;CD14;TICAM1
GO-BP	beta-catenin destruction complex disassembly (GO:1904886)	Wnt and stemness	0.0004	0.1193	APC;CSNK1A1;DVL1;AXIN1;WNT8A;DVL2
GO-BP	proline transport (GO:0015824)	Metabolism	0.0005	0.1253	SLC36A1;SLC6A7;SLC36A3;SLC36A2
Reactome	GRB2 events in ERBB2 signaling Homo sapiens R-HSA-1963640	EbB2 and breast-related	0.0004	0.1371	KRAS;NRG2;HRAS;EGFR;HBEGF
Reactome	Amino Acid conjugation Homo sapiens R-HSA-156587	Metabolism	0.0004	0.1432	ACSM1;ACSM2A;ACSM5;ACSM2B
GO-BP	programmed necrotic cell death (GO:0097300)	Cell death	0.0006	0.1508	TICAM2;MLKL;TRPM7;CD14;TICAM1
Wikipath	AMP-activated Protein Kinase (AMPK) Signaling WP1403	Signaling	0.0029	0.1519	STK11;EEF2K;INSR;PIK3C3;SLC2A4;ADRA1B;TP53;ACACA;PPARGC1B
Wikipath	Development and heterogeneity of the ILC family WP3893	Inflammation	0.0023	0.1533	IL4;IL5;TSLP;IL13;IL9;IL12B
Wikipath	PDGFR-beta pathway WP3972	EbB2 and breast-related	0.0013	0.1571	PDGFRB;MAP2K4;PRKCB;RASA1;STAT3;HRAS
Wikipath	Senescence and Autophagy in Cancer WP615	senescence and autophagy	0.002	0.1578	GABARAPL2;IL3;RSL1D1;SPARC;IRF1;MLST8;PIK3C3;CXCL14;TP53;HRAS;ATG12;GABARAP
Wikipath	Cytokines and Inflammatory Response WP530	Inflammation	0.0007	0.1702	IL4;IL3;CSF2;IL5;IL13;IL12B
Wikipath	Breast cancer pathway WP4262	EbB2 and breast-related	0.0011	0.1745	APC2;CSNK1A1;TCF7;CETN3;AXIN1;BRCA1;FGF1;EGFR;RAD50;APC;DVL1;DVL2;KRAS;TP53;HRAS;SKP1
Reactome	Conjugation of carboxylic acids Homo sapiens R-HSA-159424	Metabolism	0.0004	0.1909	ACSM1;ACSM2A;ACSM5;ACSM2B
Wikipath	ErbB Signaling Pathway WP673	EbB2 and breast-related	0.0061	0.1917	MAP2K4;PRKCB;CAMK2A;KRAS;NRG2;HRAS;TP53;PAK2;EGFR;HBEGF
GO-BP	neutral amino acid transport (GO:0015804)	Metabolism	0.0008	0.1941	SLC36A1;SLC36A3;SLC6A7;SLC36A2;SLC43A2;SLC7A5P2
Wikipath	Regulation of Actin Cytoskeleton WP51	Cell adhesion/communication	0.0058	0.1966	CYFIP2;PDGFRB;APC2;FGF1;SSH2;EGFR;ACTG1;DIAPH1;APC;PIK3C3;KRAS;CD14;PAK2;FGF11
Wikipath	Wnt Signaling Pathway and Pluripotency WP399	Wnt and stemness	0.0048	0.2041	PPP2CA;MAP2K4;CREBBP;APC;PRKCB;PPP2R2B;TCF7;DVL1;DVL2;AXIN1;TP53
Wikipath	Wnt Signaling Pathway WP363	Wnt and stemness	0.0069	0.2048	APC;PRKCB;CSNK1A1;DVL1;AXIN1;DVL2;TCF3
Wikipath	Macrophage markers WP4146	Inflammation	0.0056	0.2048	CD74;CD14;CD68
Reactome	SHC1 events in ERBB2 signaling Homo sapiens R-HSA-1250196	EbB2 and breast-related	0.0008	0.2084	KRAS;NRG2;HRAS;EGFR;HBEGF
Wikipath	Regulation of Wnt/B-catenin Signaling by Small Molecule Compounds WP3664	Wnt and stemness	0.0054	0.2106	APC;CSNK1A1;AXIN1;DVL2
Wikipath	Folate Metabolism WP176	Metabolism	0.0076	0.2112	IL4;DHFR;AHCY;GPX4;GPX3;INSR;HBA1;TP53
KEGG	Signaling pathways regulating pluripotency of stem cells	Wnt and stemness	0.0076	0.2126	APC2;STAT3;AXIN1;WNT8A;SMAD5;APC;DVL1;HAND1;DVL2;KRAS;TCF3;HRAS;NEUROG1
KEGG	Wnt signaling pathway	Wnt and stemness	0.0091	0.2154	APC2;CREBBP;PRKCB;CSNK1A1;SERPINF1;TCF7;CAMK2A;AXIN1;WNT8A;APC;DVL1;DVL2;TP53;SKP1
Wikipath	DNA Damage Response (only ATM dependent) WP710	DNA damage	0.0083	0.2188	MLKL;APC;INSR;TCF7;DVL1;DVL2;AXIN1;PIK3C3;KRAS;TP53;HRAS
Wikipath	Extracellular vesicle-mediated signaling in recipient cells WP2870	Cell adhesion/communication	0.0088	0.2194	APC;AXIN1;KRAS;HRAS;EGFR
Wikipath	Wnt/beta-catenin Signaling Pathway in Leukemia WP3658	Wnt and stemness	0.0047	0.222	JUP;APC;FLT3;CSNK1A1;TCF3
KEGG	Butanoate metabolism	Metabolism	0.0065	0.2239	ACSM3;ACSM1;ACSM2A;ACSM5;ACSM2B
KEGG	FoxO signaling pathway	Signaling	0.0125	0.2259	GABARAPL2;STK11;CREBBP;INSR;PLK1;STAT3;KRAS;SLC2A4;HRAS;ATG12;GABARAP;EGFR
Wikipath	Methionine metabolism leading to Sulphur Amino Acids and related disorders WP4292	Metabolism	0.0104	0.2333	AHCY;MAT2B;CDO1
KEGG	ErbB signaling pathway	EbB2 and breast-related	0.0114	0.2344	MAP2K4;PRKCB;CAMK2A;KRAS;NRG2;HRAS;PAK2;EGFR;HBEGF
Reactome	ERBB2 Regulates Cell Motility Homo sapiens R-HSA-6785631	EbB2 and breast-related	0.0033	0.2397	DIAPH1;NRG2;EGFR;HBEGF
KEGG	Tight junction	Cell adhesion/communication	0.0165	0.242	HSPA4;ARHGAP17;ACTG1;PPP2CA;STK11;MYH2;MYH3;PPP2R2B;CLDN7;MYH13;MYH8;MYH11;SYNPO;RAPGEF6
