# Supplementary material for: Loss of PALB2 predicts poor prognosis in acute myeloid leukemia and suggests novel therapeutic strategies targeting the DNA repair pathway
Source: Blood Cancer J. 2021 Jan 7;11(1):7. doi: 10.1038/s41408-020-00396-x (PMC7791026; doi:10.1038/s41408-020-00396-x)
Supplement: Supplementary file 6 — Supplemental Table 4 [file 41408_2020_396_MOESM6_ESM.xlsx]

## Sheet: Supplemental Table 4
	SNP cohort (NGS-PTL and GSE23452, n=233)	WES cohort (NGS-PTL, n=68)
Age, years
median [min-max]	60.0 [18.0-88.0]	60.5 [18.0-83.0]
NA	1	-
Type of AML, n (%)
de novo	173 (74.6)	50 (74.6)
secondary to MN	39 (16.8)	12 (17.9)
t-AML	20 (8.6)	5 (7.5)
NA	1	1
Karyotype, n (%)
inv(16)/t(16;16)	10 (4.3)	5 (7.4)
t(8;21)	6 (2.6)	2 (2.9)
Normal	74 (32.2)	13 (19.1)
KMT2A-rearranged	13 (5.7)	4 (5.9)
Complex	63 (27.4)	23 (33.8)
other	64 (27.8)	21 (30.9)
NAs	3	-
Cytogenetic risk, n (%)
favorable	91 (39.0)	7 (10.3)
intermediate	126 (54.1)	28 (41.2)
adverse	16 (6.9)	33 (48.5)
TP53 alteration, n (%)
wild-type	181 (77.7)	53 (77.9)
altered	51 (21.9)	15 (22.1)
NAs	1	-
PALB2 CN loss, n (%)
wild-type	221 (94.8)	62 (91.2)
altered	12 (5.2)	6 (8.8)
CN: copy number; MN: myeloproliferative neoplasms; NA: not available;
t-AML: therapy-related AML.
