# Supplementary material for: Loss of PALB2 predicts poor prognosis in acute myeloid leukemia and suggests novel therapeutic strategies targeting the DNA repair pathway
Source: Blood Cancer J. 2021 Jan 7;11(1):7. doi: 10.1038/s41408-020-00396-x (PMC7791026; doi:10.1038/s41408-020-00396-x)
Supplement: Supplementary file 7 — Supplemental Table 5 [file 41408_2020_396_MOESM7_ESM.xlsx]

## Sheet: Supplemental Table 5
	GSE14468 (n=486)				TCGA (n=178)
Variables	n	(%)	Median [min-max]	p-value	n	(%)	Median [min-max]	p-value
Age§				0.055				0.007
<60	412	84.8	232.3 [97.0-592.2]		92	51.7	23.3 [9.0-34.4]
≥60	74	15.2	213.8 [101.1-410.1]		86	48.3	21.3 [6.7-31.8]
Cytogenetic risk#				0.021				0.006
Favorable	83	17.6	249.0 [109.9-505.0]		20	11.4	26.6 [17.5-34.4]
Intermediate	292	61.7	226.0 [97.0-592.2]		112	64	21.4 [6.7-34.4]
Adverse	98	20.7	229.9 [100.4-474.4]		43	24.6	22.2 [10.6-33.0]
FAB#				0.471				0.144
Karyotype#				0.123				0.021
Complex	13	2.6	233.9 [101.1-474.4]		21	10.5	22.8 [15.4-33.0]
inv(16)/t(16;16)	34	6.7	254.2 [109.9-451.9]		11	5.5	25.3 [17.8-34.4]
MLL-rearranged	10	2	221.5 [172.4-352.1]		10	5	20.6 [10.6-29.0]
Normal	181	35.6	226.0 [97.0-592.2]		96	48	21.3 [6.7-34.4]
other	112	22	225.2 [100.4-445.7]		21	10.5	22.9 [15.5-31.8]
t(15;17)	21	4.1	-		22	11	-
t(8;21)	35	6.9	245.6 [120.3-505.0]		7	3.5	27.2 [17.5-31.5]
NAs	102	20.1	-		12	6	-
ASXL1§				-				0.237
Wild-type	-	-	-		170	97.1	22.2 [6.7-34.4]
Mutated	-	-	-		5	2.9	16.0 [10.2-21.9]
CEBPA§				0.82				0.203
Wild-type	460	94.8	229.9 [97.0-560.3]		168	94.4	21.9 [6.9-34.4]
Biallelic	25	5.2	224.4 [139.1-592.2]		10	5.6	25.1 [16.2-31.8]
DNMT3A§				-				0.525
Wild-type	-	-	-		125	71.4	22.2 [9.0-34.4]
Mutated	-	-	-		50	28.6	21.2 [6.7-31.8]
FLT3§				0.393				0.837
Wild-type	379	90	229.1 [97.0-592.2]		157	89.7	22.2 [9.0-34.4]
Mutated	42	10	236.4 [120.3-436.5]		18	10.3	21.8 [6.7-34.4]
FLT3-ITD§				0.583				0.279
Wild-type	302	71.6	229.1 [97.0-505]		143	81.7	21.7 [6.7-34.4]
Mutated	120	28.4	233.9 [99.0-592.2]		32	18.3	22.6 [15.9-30.8]
NPM1§				0.06				0.0463
Wild-type	284	67.3	233.9 [97.0-592.2]		122	69.7	22.8 [10.2-34.4]
Mutated	138	32.7	225.2 [100.4-560.3]		53	30.3	21.4 [6.7-34.4]
FLT3_ITD-NPM1#				0.143				0.026
NPM1mut/FLT3-ITDpos	72	16.2	227.5 [106.9-560.3]		19	10.9	22.6 [15.9-30.3]
NPM1mut/FLT3-ITDneg	66	14.9	219.8 [100.4-436.5]		34	19.4	19.2 [6.7-34.4]
NPM1wt/FLT3-ITDpos	53	12	246.4 [99.0-592.2]		13	7.4	24.0 [18.5-30.8]
NPM1wt/FLT3-ITDneg	252	56.9	229.9 [97.0-504.9]		109	62.3	22.7 [10.2-34.4]
IDH1§				0.38				0.682
Wild-type	387	92.4	232.3 [97.0-592.2]		156	89.1	22.3 [6.7-34.4]
Mutated	32	7.6	229.1 [100.4-436.5]		19	10.9	21.8 [9.0-31.8]
IDH2§				0.688				0.26
Wild-type	382	91.2	230.7 [97.01-592.2]		155	88.6	22.3 [6.7-34.4]
Mutated	37	8.8	238.9 [125.4-436.5]		20	11.4	21.5 [10.2-28.4]
KRAS/NRAS§				0.441				0.682
Wild-type	375	89.1	232.3 [97.0-592.2]		152	86.7	22.1 [6.7-34.4]
Mutated	46	10.9	229.9 [112.2-427.6]		23	13.1	22.1 [9.0-29.7]
RUNX1§				-				0.418
Wild-type	-	-	-		157	89.7	22.2 [6.7-34.4]
Mutated	-	-	-		18	10.3	21.8 [10.2-27.3]
TP53§				-				0.542
Wild-type	-	-	-		159	90.9	21.9 [6.7-34.4]
Mutated	-	-	-		16	9.1	22.3 [15.4-33.0]
§=Wilcoxon rank sum test with continuity correction
#=Kruskal-Wallis rank sum test
$=Spearman
&=Log-rank
NA=not available
